# Supplementary material for: Tap water use amongst pregnant women in a multi-ethnic cohort
Source: Environ Health. 2009 Dec 21;8(Suppl 1):S7. doi: 10.1186/1476-069X-8-S1-S7 (PMC2796503; doi:10.1186/1476-069X-8-S1-S7)
Supplement: Additional file 1 — Water Use stratified by Demographic Characteristics. Results Table. A table showing water use variables stratified by age, employment, income and ethnicity categories, and significance tests for differences between the various subgroups. [file 1476-069X-8-S1-S7-S1.xls]

## Sheet: Water Use Stratified
				HOME		WORK		ALL LOCATIONS			SHOWERING & BATHING
STRATIFICATION				Tap water (l/day)	Total tap water intake (l/day)	Tap water (l/day) *	Total tap water intake (l/day) *	Total tap water intake (l/day)	Bottled water intake (l/day)		No. showers per week	Duration per shower (min) †	Showering (min/week)	No. baths per week	Duration per bath (min) ‡	Bathing (min/week)	Total time showering/bathing (min/week)
AGE	under 25	No. in subgroup	n	6	6	1	1	6	6		6	3	6	6	5	6	6
		Consuming/ performing activity	n	6	6	1	1	6	1		3	3	3	5	5	5	6
			(%)	100	100	100	100	100	16.6667		50	100	50	83.3333	100	83.3333	100
		Mean		1.1	2.16667	0.4	0.4	2.23333	0.0333333		3.5	24.3333	85.1667	3.16667	42	115	200.167
	25-29	No. in subgroup	n	13	13	8	8	13	13		13	13	13	13	7	13	13
		Consuming/ performing activity	n	9	11	2	5	11	8		13	13	13	7	7	7	13
			(%)	69.2308	84.6154	25	62.5	84.6154	61.5385		100	100	100	53.8462	100	53.8462	100
		Mean		0.538462	0.846154	0.3	0.6	1.21538	0.707692		6.30769	16.9231	98.0769	1.30769	55	61.5385	159.615
	30-34	No. in subgroup	n	15	15	8	8	15	15		15	13	15	15	11	15	15
		Consuming/ performing activity	n	12	14	1	6	15	6		13	13	13	11	11	11	15
			(%)	80	93.3333	12.5	75	100	40		86.6667	100	86.6667	73.3333	100	73.3333	100
		Mean		0.693333	1.65333	0.05	0.55	1.94667	0.226667		3.86667	13.8462	54.3333	2.53333	31.3636	77.6667	132
	35 or over	No. in subgroup	n	5	5	4	4	5	5		5	5	5	5	3	5	5
		Consuming/ performing activity	n	5	5	2	3	5	0		5	5	5	3	3	3	5
			(%)	100	100	50	75	100	0		100	100	100	60	100	60	100
		Mean		1	1.68	0.45	0.5	2.08	0		5.6	11.2	59.4	1	30	30	89.4
Kruskal-Wallis test for difference between groups		test statistic		4.3362	10.7803	3.5906	2.4079	10.4193	8.0303		4.5254	4.6168	1.8094	4.6429	1.7666	3.7252	3.8718
		p-value		0.2274	0.01298	0.3092	0.4922	0.01532	0.04539		0.21	0.2021	0.6129	0.1999	0.6222	0.2927	0.2756
Spearman correlation between variable and age as continuous variable		rho		-0.0493123	0.0609171	0.0548295	0.196202	0.109373	-0.122044		-0.00697204	-0.393576	-0.154409	-0.118898	-0.229514	-0.229265	-0.358478
		p-value		0.7656	0.7126	0.7403	0.2313	0.5075	0.4592		0.9664	0.02128	0.348	0.471	0.2594	0.1603	0.02503
EMPLOYMENT STATUS	Employed	No. in subgroup	n	21	21	21	21	21	21		21	21	21	21	13	21	21
		Consuming/ performing activity	n	17	20	6	15	21	10		21	21	21	13	13	13	21
			(%)	80.9524	95.2381	28.5714	71.4286	100	47.619		100	100	100	61.9048	100	61.9048	100
		Mean		0.714286	1.40952	0.238095	0.552381	1.9619	0.352381		5.52381	14.0952	76.0476	1.57143	44.2308	56.9048	132.952
	Unemployed	No. in subgroup	n	18	18	18	18	18	18		18	13	18	18	13	18	18
		Consuming/ performing activity	n	15	16	NA	NA	16	5		13	13	13	13	13	13	18
			(%)	83.3333	88.8889	NA	NA	88.8889	27.7778		72.2222	100	72.2222	72.2222	100	72.2222	100
		Mean		0.777778	1.53333	NA	NA	1.53333	0.3		4.05556	17.9231	72.2778	2.55556	35	89.4444	161.722
Wilcoxon rank sum test for difference between employment status groups		W		182.5	183	NA	NA	226	235		229.5	79.5	201	135.5	95.5	150.5	147.5
		p-value		0.8643	0.8765	NA	NA	0.3018	0.1425		0.2466	0.04013	0.7454	0.1259	0.5692	0.2738	0.2476
HOUSEHOLD INCOME (per annum)	less than £20,000	No. in subgroup	n	15	15	3	3	15	15		15	12	15	15	11	15	15
		Consuming/ performing activity	n	12	13	1	2	13	5		12	12	12	11	11	11	15
			(%)	80	86.6667	33.3333	66.6667	86.6667	33.3333		80	100	80	73.3333	100	73.3333	100
		Mean		0.573333	1.33333	0.133333	0.333333	1.4	0.36		3.86667	16.6667	63.3333	2.26667	36.8182	72.6667	136
	£20,000-£39,999	No. in subgroup	n	14	14	12	12	14	14		14	13	14	14	9	14	14
		Consuming/ performing activity	n	12	13	4	11	14	5		13	13	13	9	9	9	14
			(%)	85.7143	92.8571	33.3333	91.6667	100	35.7143		92.8571	100	92.8571	64.2857	100	64.2857	100
		Mean		0.685714	1.4	0.316667	0.783333	2.07143	0.214286		5.21429	16.1538	80	1.28571	42.7778	55.3571	135.357
	£40,000 or over	No. in subgroup	n	7	7	5	5	7	7		7	6	7	7	3	7	7
		Consuming/ performing activity	n	5	7	0	1	7	5		6	6	6	3	3	3	7
			(%)	71.4286	100	0	20	100	71.4286		85.7143	100	85.7143	42.8571	100	42.8571	100
		Mean		0.771429	1.31429	0	0.08	1.37144	0.628571		5.71429	8.5	57.4286	2.57143	20	52.8571	110.286
	Don't know	No. in subgroup	n	3	3	1	1	3	3		3	3	3	3	3	3	3
		Consuming/ performing activity	n	3	3	1	1	3	0		3	3	3	3	3	3	3
			(%)	100	100	100	100	100	0		100	100	100	100	100	100	100
		Mean		1.8	2.8	0.8	0.8	3.06667	0		6	22.6667	142	3	60	190	332
Kruskal-Wallis test for difference between groups		test statistic		4.9903	3.7736	4.8763	15.501	6.1329	6.2266		2.4938	9.5489	4.896	2.1748	5.9255	3.7532	4.5873
		p-value		0.1725	0.287	0.1811	0.001435	0.1053	0.1011		0.4764	0.02282	0.1796	0.5369	0.1153	0.2894	0.2046
ETHNICITY	White	No. in subgroup	n	20	20	13	13	20	20		20	17	20	20	11	20	20
		Consuming/ performing activity	n	16	19	2	8	19	9		17	17	17	11	11	11	20
			(%)	80	95	15.3846	61.5385	95	45		85	100	85	55	100	55	100
		Mean		0.51	1.44	0.0615375	0.292308	1.63	0.29		5.15	11.8235	63.35	2.15	28.6364	59	122.3
	South Asian	No. in subgroup	n	16	16	5	5	16	16		16	14	16	16	12	16	16
		Consuming/ performing activity	n	15	15	3	4	15	4		14	14	14	12	12	12	16
			(%)	93.75	93.75	60	80	93.75	25		87.5	100	87.5	75	100	75	100
		Mean		1.087	1.65	0.64	1	1.962	0.3625		4.1875	20.9286	87.88	2	45	88.75	176.6
	Other	No. in subgroup	n	3	3	3	3	3	3		3	3	3	3	3	3	3
		Consuming/ performing activity	n	1	2	1	3	3	2		3	3	3	3	3	3	3
			(%)	33.3333	66.6667	33.3333	100	100	66.6667		100	100	100	100	100	100	100
		Mean		0.4667	0.6667	0.333333	0.933333	1.6	0.4		6.33333	11.6667	75	1.33333	58.3333	68.3333	143.333
Kruskal-Wallis test for difference between groups		test statistic		7.9782	2.566	1.6754	8.0011	0.144	2.087		2.3627	7.9286	1.5087	0.1939	0.9538	1.335	1.0417
		p-value		0.01852	0.2772	0.4327	0.01831	0.9305	0.3522		0.3069	0.01898	0.4703	0.9076	0.6207	0.513	0.594
* amongst those who were employed
† amongst those who reported at least one shower per week
‡ amongst those who reported at least one bath per week
